# Supplementary material for: Synthetic Exploration of Bis(phenolate) Aza-BODIPYs and Heavier Group 13 Chelates
Source: Molecules. 2022 Nov 26;27(23):8256. doi: 10.3390/molecules27238256 (PMC9737893; doi:10.3390/molecules27238256)
Supplement: Supplementary file 1 [file molecules-27-08256-s001.zip]

Archive with 1 entries (1 files):
- molecules-2027412-supplementary.pdf
